# Supplementary material for: Soluble Photosensitive Polyimide Precursor with Bisphenol A Framework: Synthesis and Characterization
Source: Polymers (Basel). 2025 May 22;17(11):1428. doi: 10.3390/polym17111428 (PMC12157256; doi:10.3390/polym17111428)
Supplement: Supplementary file 1 [file polymers-17-01428-s001.zip]

Archive with 1 entries (1 files):
- polymers-3606913-supplementary.pdf
